# Supplementary material for: Ising-like Magnetism in Quasi-Two-Dimensional Co(NO3)2·2H2O
Source: Materials (Basel). 2022 Oct 11;15(20):7066. doi: 10.3390/ma15207066 (PMC9605630; doi:10.3390/ma15207066)
Supplement: Supplementary file 1 [file materials-15-07066-s001.zip]

Archive with 1 entries (1 files):
- materials-1934801-supplementary.pdf
